# Supplementary material for: Relapses in canine leishmaniosis: risk factors identified through mixed-effects logistic regression
Source: Parasit Vectors. 2024 Aug 22;17:357. doi: 10.1186/s13071-024-06423-1 (PMC11342489; doi:10.1186/s13071-024-06423-1)
Supplement: Supplementary file 1 — Additional file 1: Table S1. Clinical scoring system used in this study. Adapted from Miró et al. 2009. [file 13071_2024_6423_MOESM1_ESM.xlsx]

## Sheet: dataset
subject	sex	breed	birth	age	date_visit	ifi_cat	pt	alb	alfa1	alfa2	beta	gamma	ag	htc	gb	platelets	leishvet	treatment	total_score
TODI Q44054	male	pure	2015-05-25	6.70773	2022-02-07	negative	6.8	3.41	0.35	0.56	1.98	0.5	1	44.2	7.91	327	stage I	no	1
TODI Q44054	male	pure	2015-05-25	6.99795	2022-05-24	low positive	6.9	3.86	0.32	0.52	1.77	0.43	1.27	44.5	8.48	363	stage I	no	0
JIM Q37740	male	pure	2017-04-01	4.64339	2021-11-22	low positive	6.2	3.43	0.26	0.23	1.53	0.74	1.24	44.5	6.15	214	stage I	no	0
SIETE Q21872	female	pure	2005-08-15	11.7509	2017-05-16	negative	6.2	3.17	0.24	0.38	1.4	1.01	1.05	38.9	10.6	406	stage I	no	0
SIETE Q21872	female	pure	2005-08-15	12.4189	2018-01-15	negative	6.6	3.19	0.35	0.5	1.46	1.12	0.93	47.2	9.7	369	stage I	no	0
SIETE Q21872	female	pure	2005-08-15	13.0705	2018-09-10	negative	7.5	3.48	0.41	0.56	1.93	1.12	0.86	41.9	12.9	347	stage I	no	0
SIETE Q21872	female	pure	2005-08-15	13.5332	2019-02-26	low positive	7.2	3.42	0.34	0.55	1.99	0.9	0.9	45.7	10.9	305	stage I	no	0
ROCKO Q21768	male	pure	2009-05-10	4.95551	2014-04-24	negative	5.8	2.68	0.2	0.42	1	1.49	0.86	46.4	8.5	355	stage I	no	1
ROCKO Q21768	male	pure	2009-05-10	5.08966	2014-06-12	negative	6.3	3.02	0.39	1.02	1.32	0.55	0.92	52.8	10.53	298	stage I	no	0
ROCKO Q21768	male	pure	2009-05-10	6.45038	2015-10-22	negative	7.4	3.95	0.4	0.61	1.53	0.91	1.15	58.9	7.2	164	stage I	no	0
ROCKO Q21768	male	pure	2009-05-10	6.96509	2016-04-27	negative	7	3.85	0.39	0.61	1.23	0.93	1.22	59.7	8.4	286	stage I	no	0
DUNA Q20663	female	pure	2005-04-13	8.85421	2014-02-19	negative	6.8	3.02	0.28	0.69	1.66	1.15	0.8	45.6	9.3	505	stage I	no	0
DUNA Q20663	female	pure	2005-04-13	9.62081	2014-11-26	negative	6.4	3.44	0.25	0.47	1.26	0.97	1.16	51.8	6.4	300	stage I	no	0
MAXI Q20040	male	pure	2009-05-01	4.70363	2014-01-13	negative	6	2.86	0.24	0.56	1.33	1.01	0.91	51.8	10.4	259	stage I	no	0
MAXI Q20040	male	pure	2009-05-01	5.01027	2014-05-05	low positive	6.8	3.37	0.29	0.62	1.34	1.18	0.98	56.6	8.3	301	stage I	no	0
MAXI Q20040	male	pure	2009-05-01	5.47023	2014-10-20	negative	6.2	3.53	0.22	0.4	1.11	0.94	1.32	58.5	9.7	249	stage I	no	0
LOLO Q11947	female	mongrel	2009-09-01	1.54141	2011-03-18	low positive	7.2	3.75	0.26	0.59	1.34	1.26	1.09	41	11.6	348	stage I	no	0
LOLO Q11947	female	mongrel	2009-09-01	1.859	2011-07-12	negative	6.8	3.48	0.34	0.62	1.37	1	1.05	43.8		345	stage I	no	0
LOLO Q11947	female	mongrel	2009-09-01	2.05886	2011-09-23	negative	7.6	3.97	0.31	0.95	1.34	1.03	1.09	44.8	21.3	280	stage I	no	3
TEXAS Q11512	female	pure	2009-07-01	1.53867	2011-01-14	negative	7.4	3.28	0.58	0.54	1.47	1.54	0.79	49.2	11.3	291	stage I	no	0
TEXAS Q11512	female	pure	2009-07-01	1.9603	2011-06-17	low positive	6.6	3.14	0.25	1.02	1.25	0.94	0.94	59.8	8.3	301	stage I	no	0
TOBY Q11370	male	mongrel	1999-10-13	11.6167	2011-05-26	negative	6.2	2.98	0.28	0.63	1.29	1.03	0.92	45.8	9.6	531	stage I	no	0
TOBY Q11370	male	mongrel	1999-10-13	12.0027	2011-10-14	negative	6.2	3.06	0.18	0.56	1.48	0.92	0.97	44.5	9.8	479	stage I	no	0
DULCE Q24143	female	mongrel	2011-01-01	2.94045	2013-12-10	low positive	6.5	3.13	0.42	0.86	1.37	0.72	0.93				stage I	no	1
DULCE Q24143	female	mongrel	2011-01-01	3.30459	2014-04-22	medium positive	6.4	3.26	0.41	0.94	1.15	0.62	1.05	49.9	8	246	stage I	no	0
DULCE Q24143	female	mongrel	2011-01-01	4.05476	2015-01-21	low positive	6.5	3.68	0.41	0.48	1.12	0.82	1.3	52.2	5.9	229	stage I	no	0
DULCE Q24143	female	mongrel	2011-01-01	4.41342	2015-06-01	negative	6.6	4.11	0.3	0.41	1.09	0.69	1.65	54.3	4.8	217	stage I	no	0
DULCE Q24143	female	mongrel	2011-01-01	4.73922	2015-09-28	negative	7	4.17	0.52	0.47	1.17	0.67	1.48	53.6	4.8	164	stage I	no	0
DULCE Q24143	female	mongrel	2011-01-01	5.04586	2016-01-18	low positive	6.8	3.88	0.35	0.58	1.17	0.82	1.33	56.2	4.9	221	stage I	no	0
DULCE Q24143	female	mongrel	2011-01-01	5.88912	2016-11-21	low positive	6.4	3.75	0.29	0.44	1.07	0.85	1.42	53.4	5.7	221	stage I	no	0
DULCE Q24143	female	mongrel	2011-01-01	6.42574	2017-06-05	low positive	7	4.11	0.42	0.53	1.19	0.76	1.42	54	5.3	252	stage I	no	1
DULCE Q24143	female	mongrel	2011-01-01	6.86653	2017-11-13	negative	6.5	3.82	0.45	0.43	1.11	0.69	1.43	54.6	5.5		stage I	no	0
DULCE Q24143	female	mongrel	2011-01-01	7.44148	2018-06-11	negative	7	3.97	0.48	0.42	1.32	0.81	1.31	53.2	6.8	254	stage I	no	0
DULCE Q24143	female	mongrel	2011-01-01	7.90144	2018-11-26	low positive	7.1	3.85	0.33	0.57	1.74	0.61	1.19	55.7	4.9	278	stage I	no	0
DULCE Q24143	female	mongrel	2011-01-01	8.47639	2019-06-24	negative	6.8	3.79	0.33	0.62	1.53	0.53	1.26	52.1	6.6	272	stage I	no	1
DULCE Q24143	female	mongrel	2011-01-01	8.89802	2019-11-25	low positive	7.2	4.11	0.44	0.63	1.51	0.5	1.33	52.8	6.5	296	stage I	no	1
DULCE Q24143	female	mongrel	2011-01-01	9.47296	2020-06-22	negative	6.8	3.87	0.31	0.52	1.43	0.67	1.32	53	5.7		stage I	no	1
DULCE Q24143	female	mongrel	2011-01-01	10.9487	2021-12-13	negative	7.2	4.19	0.4	0.56	1.4	0.66	1.39	53.7	5.47	338	stage I	no	0
ELVIS Q27085	male	pure	2014-06-30	4.62149	2019-02-12	negative	6.4	3.45	0.29	0.31	1.07	1.28	1.17	39.5	4.5	205	stage I	no	1
ELVIS Q27085	male	pure	2014-06-30	4.96646	2019-06-18	negative	6.4	3.2	0.28	0.28	1.94	0.69	1	35.2	7	196	stage I	no	2
ELVIS Q27085	male	pure	2014-06-30	5.85626	2020-05-08	negative	6.1	2.52	0.69	0.68	1.58	0.66	0.7	30.5	5.93	226	stage I	no	0
BRUNO Q27859	male	pure	2003-07-18	12.8953	2016-06-09	negative	6.3	2.94	0.33	0.81	1.35	0.88	0.87	41.3	10.2	770	stage I	no	3
KULL Q28306	male	mongrel	2010-01-01	6.69678	2016-09-12	negative	5.7	2.6	0.18	0.51	1.41	1	0.84	38.1	11.7	364	stage I	no	0
KULL Q28306	male	mongrel	2010-01-01	6.92676	2016-12-05	negative	6.2	3.21	0.21	0.36	1.5	0.93	1.07	41.7	8	292	stage I	no	1
KULL Q28306	male	mongrel	2010-01-01	7.17591	2017-03-06	negative	6.4	3.34	0.26	0.59	1.29	0.93	1.09	39.6	11.7	316	stage I	no	2
KULL Q28306	male	mongrel	2010-01-01	7.45517	2017-06-16	negative	6	2.97	0.29	0.33	1.44	0.97	0.98	41	11.2	240	stage I	no	0
KULL Q28306	male	mongrel	2010-01-01	8.38877	2018-05-23	negative	6.2	3.02	0.32	0.32	1.61	0.93	0.95	43.2	9	261	stage I	no	0
KULL Q28306	male	mongrel	2010-01-01	8.88159	2018-11-19	negative	6.4	3.39	0.24	0.34	1.65	0.78	1.13	43.5	9.7	261	stage I	no	0
KULL Q28306	male	mongrel	2010-01-01	9.37988	2019-05-20	low positive	6.2	2.94	0.29	0.37	2	0.6	0.9	44.7	10.5	265	stage I	no	2
KULL Q28306	male	mongrel	2010-01-01	11.822	2021-10-28	low positive	8	3.6	0.33	0.97	2.1	1	0.82	43.7	12.31	267	stage I	no	0
KULL Q28306	male	mongrel	2010-01-01	11.9671	2021-12-20	low positive	7.3	3.35	0.29	1.11	1.81	0.73	0.85	46.2	17.87	261	stage I	no	0
GUBAI Q12696	male	pure	2005-04-01	5.78234	2011-01-12	negative	7.6	2.9	0.31	0.39	2.25	1.75	0.62	59.1	5	172	stage I	no	4
GUBAI Q12696	male	pure	2005-04-01	7.63587	2012-11-19	negative	7.2	3.4	0.28	0.67	1.7	1.16	0.89	53.9	8.7	182	stage I	no	3
BRUCE Q21108	male	mongrel	2012-05-01	2.81999	2015-02-25	negative	6.5	2.8					0.75	52	6.65	219	stage I	no	0
BRUCE Q21108	male	mongrel	2012-05-01	3.14853	2015-06-25	negative	6.5	3.54	0.28	0.46	1.36	0.86	1.19	49.2	8.9	187	stage I	no	0
BRUCE Q21108	male	mongrel	2012-05-01	3.81656	2016-02-24	negative	6.4	3.63	0.31	0.45	1.18	0.83	1.31				stage I	no	0
BRUCE Q21108	male	mongrel	2012-05-01	4.85147	2017-03-08	negative	6.6	3.66	0.41	0.46	1.26	0.81	1.25				stage I	no	0
DARA Q20458	female	pure	2011-03-12	5.00753	2016-03-14		6.5	3.84	0.32	0.48	1.12	0.74	1.44	49	8.4	239	stage I	no	0
DARA Q20458	female	pure	2011-03-12	5.71116	2016-11-26		7	3.48	0.3	0.53	1.51	1.17	0.99				stage I	no	0
DARA Q20458	female	pure	2011-03-12	5.85079	2017-01-16	low positive	7	3.93	0.24	0.26	1.31	1.26	1.28	49.6	7.7	222	stage I	no	0
DARA Q20458	female	pure	2011-03-12	6.32991	2017-07-10	low positive	6.8	3.54	0.26	0.42	1.38	1.19	1.09	43.4	9.1	244	stage I	no	0
GUS Q29638	male	mongrel	2012-08-01	4.71732	2017-04-20	low positive	6.4	3.74	0.32	0.7	0.94	0.7	1.4				stage I	no	0
GUS Q29638	male	mongrel	2012-08-01	5.34155	2017-12-04	medium positive	5.6	2.98	0.35	0.23	1.15	0.89	1.14	46.5	6.4	197	stage I	no	0
GUS Q29638	male	mongrel	2012-08-01	6.29979	2018-11-19	low positive	6	3.27	0.26	0.19	0.84	1.44	1.19	50.1	7.3	221	stage I	no	0
GUS Q29638	male	mongrel	2012-08-01	9.86995	2022-06-15	low positive	6	3.27	0.26	0.54	1.29	0.64	1.2	46	9.06	334	stage I	no	0
BRUTO Q29639	male	pure	2009-07-15	7.86311	2017-05-26	low positive	7.4	3.57	0.39	0.79	1.48	1.16	0.93	54.3	9.8	283	stage I	no	0
BRUTO Q29639	male	pure	2009-07-15	8.14784	2017-09-07	medium positive	7.6	3.6	0.38	0.73	1.63	1.25	0.9	55.2	9.9	254	stage I	no	0
LOBI Q32215	male	mongrel	2012-06-11	4.98563	2017-06-06	low positive	7.6	4.38	0.33	0.92	1.13	0.84	1.36	52.5	7.1	323	stage I	no	2
LOBI Q32215	male	mongrel	2012-06-11	5.63723	2018-01-30		7.4	4.29	0.32	0.61	1.31	0.87	1.38				stage I	no	0
LOBI Q32215	male	mongrel	2012-06-11	6.03696	2018-06-25		7.5	4.33	0.29	0.8	1.22	0.87	1.36	55.4	5.3	297	stage I	no	1
LOBI Q32215	male	mongrel	2012-06-11	6.76523	2019-03-18	negative	7.8	4.49	0.35	0.79	1.63	0.53	1.36	56.9	7.8	317	stage I	no	0
LOBI Q32215	male	mongrel	2012-06-11	7.99726	2020-06-10	negative	7.2	4.29	0.26	0.7	1.37	0.58	1.48	48.9	5.4	572	stage I	no	0
LOBI Q32215	male	mongrel	2012-06-11	9.27584	2021-09-20	negative	7.6	4.11	0.3	0.74	1.74	0.71	1.18	52.9	5.32	275	stage I	no	0
LOBI Q32215	male	mongrel	2012-06-11	9.52498	2021-12-20	negative	7.6	4.25	0.33	0.65	1.8	0.58	1.27	48.9	6	324	stage I	no	0
LOBI Q32215	male	mongrel	2012-06-11	10.0424	2022-06-27	negative	7.4	4.18	0.29	0.64	1.68	0.62	1.29	48.9	5.76	334	stage I	no	0
BIMBA Q32532	female	pure	2014-09-14	3.0883	2017-10-16	low positive	6.4	3.42	0.32	0.45	1.03	1.18	1.15	45.9	6.4	160	stage I	no	0
BIMBA Q32532	female	pure	2014-09-14	3.60575	2018-04-23	low positive	6.2	3.56	0.39	0.46	0.97	0.83	1.35	47.6	6.8	211	stage I	no	0
BIMBA Q32532	female	pure	2014-09-14	4.11225	2018-10-25	low positive	6	3.6	0.19	0.3	0.92	1	1.5	45.7	9.5	182	stage I	no	0
BIMBA Q32532	female	pure	2014-09-14	4.46817	2019-03-04	medium positive	6.6	3.75	0.31	0.28	1.58	0.68	1.31	48.3	6.2	207	stage I	no	0
BIMBA Q32532	female	pure	2014-09-14	7.01711	2021-09-20	low positive	6.6	3.97	0.34	0.33	1.2	0.75	1.51	48.1	8.83	213	stage I	no	0
BIMBA Q32532	female	pure	2014-09-14	7.76454	2022-06-20	low positive	6.4	3.55	0.34	0.6	1.48	0.43	1.25	47.2	9.36	244	stage I	no	0
FÉNIX Q32767	male	pure	2013-04-02	6.44764	2019-09-13	low positive	7	3.53	0.36	0.44	1.87	0.79	1.02	42.3	6.5	224	stage I	no	0
FÉNIX Q32767	male	pure	2013-04-02	8.1807	2021-06-07	low positive	6	2.71	0.3	0.44	1.62	0.93	0.83	45	8.38	276	stage I	no	0
FÉNIX Q32767	male	pure	2013-04-02	9.06229	2022-04-25	negative	4.8	2.39	0.26	0.47	1.15	0.53	0.99	46.9	5.78	234	stage I	no	0
SPIKE Q33423	male	mongrel	2014-01-01	3.90418	2017-11-27	low positive	5.4	2.97	0.34	0.18	0.92	0.99	1.22	45.1	10.1	264	stage I	no	0
SPIKE Q33423	male	mongrel	2014-01-01	4.86242	2018-11-12	low positive	5.3	2.89	0.28	0.33	0.73	1.07	1.2	42.6	9	264	stage I	no	0
SPIKE Q33423	male	mongrel	2014-01-01	6.43943	2020-06-10	low positive	5.8	2.91	0.26	0.32	1.73	0.58	1.01	39.1	6.1	500	stage I	no	0
SPIKE Q33423	male	mongrel	2014-01-01	6.9514	2020-12-14	low positive	6.4	2.89	0.3	0.34	2	0.87	0.82	38.6	6.74	206	stage I	no	0
SPIKE Q33423	male	mongrel	2014-01-01	7.94798	2021-12-13	low positive	5.4	2.42	0.3	0.4	1.55	0.73	0.97	44.9	7.17	370	stage I	no	0
SPIKE Q33423	male	mongrel	2014-01-01	8.19986	2022-03-15	negative	4.7	2.63	0.26	0.42	1.08	0.31	1.27	45.9	8.29	370	stage I	no	0
SPIKE Q33423	male	mongrel	2014-01-01	8.45722	2022-06-17	low positive	5.9	2.89	0.36	0.51	1.72	0.42	0.96				stage I	no	0
VECA Q32626	female	mongrel	2016-04-15	2.66119	2018-12-13	low positive	5.6	3.27	0.25	0.46	1.12	0.49	1.41	51	13.1	366	stage I	no	1
VECA Q32626	female	mongrel	2016-04-15	4.1807	2020-06-20	low positive	6.4	3.43	0.28	0.64	1.53	0.52	1.16	51.5	9.9		stage I	no	0
VECA Q32626	female	mongrel	2016-04-15	4.9911	2021-04-12	low positive	6.6	3.53	0.28	0.53	1.82	0.45	1.15	49.7	10.46	318	stage I	no	0
VECA Q32626	female	mongrel	2016-04-15	6.07255	2022-05-12	low positive	7.2	4.13	0.28	0.77	1.5	0.52	1.34	51.9	9.81	420	stage I	no	0
RINGO Q32519	male	pure	2012-12-01	5.60164	2018-07-09	negative	6	2.69	0.37	0.48	1.32	1.14	0.81	42.1	13.9	311	stage I	no	1
RINGO Q32519	male	pure	2012-12-01	6.04244	2018-12-17	negative	7.2	3.59	0.32	0.42	2.14	0.73	0.99	46.3	12.9	302	stage I	no	0
LUA Q26205	female	mongrel	2014-02-01	4.83504	2018-12-03	low positive	6	3.22	0.3	0.24	1.52	0.72	1.16	47.6	9.9	230	stage I	no	0
AKER Q36329	male	pure	2011-02-01	10.3737	2021-06-17	low positive	7.4	3.32	0.24	0.59	1.99	1.26	0.81	41.5	6.55	468	stage I	no	0
AKER Q36329	male	pure	2011-02-01	10.9979	2022-01-31		7.7	3.22	0.44	0.7	2.4	0.95	0.92	38.1	6.66	699	stage I	no	0
ROCKO Q37079	male	mongrel	2016-03-01	2.77618	2018-12-10	negative	7.2	3.5	0.3	0.25	2.05	1.11	0.94	53.1	6.1	141	stage I	no	0
ROCKO Q37079	male	mongrel	2016-03-01	2.89117	2019-01-21		7.2	3.48	0.29	0.25	2.12	1.06	0.94	55.2	6.2		stage I	no	0
ROCKO Q37079	male	mongrel	2016-03-01	4.63518	2020-10-19	low positive	7	3.59	0.29	0.36	1.9	0.86	1.05	48.8	5.96	209	stage I	no	0
ROCKO Q37079	male	mongrel	2016-03-01	4.98015	2021-02-22	low positive	7	3.73	0.34	0.44	1.87	0.63	1.14	47.8	7.08	152	stage I	no	1
TODI Q44054	male	pure	2015-05-25	6.3436	2021-09-27	low positive	8.2	3.93	0.24	0.65	2.52	1.79	0.78	31	3.2	103	stage II	yes	18
TODI Q44054	male	pure	2015-05-25	6.45859	2021-11-08	low positive	7.1	3.19	0.32	0.55	2.18	0.86	0.82	38.5	8.39	401	stage II	no	4
JIM Q37740	male	pure	2017-04-01	3.82204	2021-01-26	medium positive	9	2.51	0.41	0.56	1.83	3.68	0.39	39.9	8.52		stage II	yes	4
JIM Q37740	male	pure	2017-04-01	3.97262	2021-03-22	low positive	6.5	3.29	0.34	0.37	1.47	1.04	1.02	53.1	10.51	202	stage II	no	1
JIM Q37740	male	pure	2017-04-01	4.22177	2021-06-21	low positive	6	3.36	0.32	0.49	1.19	0.65	1.27	48.5	9.5	195	stage II	no	1
RODO Q36734	male	mongrel	2018-08-25	3.16769	2021-10-25	medium positive	10.4	2.53	0.28	0.42	2.82	4.35	0.32	35.5	4.3	105	stage II	yes	3
RODO Q36734	male	mongrel	2018-08-25	3.30185	2021-12-13	medium positive	8.8	2.87	0.37	0.41	2.12	3.02	0.49	43.4	6.58	205	stage II	no	3
RODO Q36734	male	mongrel	2018-08-25	3.72621	2022-05-17	medium positive	7.1	3.53	0.26	0.36	1.81	1.15	0.99	42.6	6.66	183	stage II	no	0
SIETE Q21872	female	pure	2005-08-15	8.75838	2014-05-19	medium positive	7.4	2.8	0.28	0.78	1.83	1.72	0.61	45.2	9.3	350	stage II	yes	5
SIETE Q21872	female	pure	2005-08-15	8.95551	2014-07-30	medium positive	6.8	3.1					0.83	40	7.61	160	stage II	no	1
SIETE Q21872	female	pure	2005-08-15	9.19918	2014-10-27	medium positive	6.67	2.6					0.63	44	10.93	318	stage II	no	1
SIETE Q21872	female	pure	2005-08-15	9.87817	2015-07-02	medium positive	6.64	3					1.23	51	12.11	349	stage II	no	0
DUNA Q20663	female	pure	2005-04-13	8.73922	2014-01-08	negative	6.8	1.97	0.26	0.99	1.8	1.77	0.41	33	18	605	stage II	yes	5
FRODO Q20282	female	mongrel	2009-11-29	3.95619	2013-11-13	high positive	10.2	1.95	0.25	0.55	1.42	6.04	0.24	30	6.1	131	stage II	yes	0
FRODO Q20282	female	mongrel	2009-11-29	4.10951	2014-01-08	high positive	7.2	2.79	0.26	0.61	1.28	2.27	0.63	41.5	7	253	stage II	no	0
FRODO Q20282	female	mongrel	2009-11-29	4.41068	2014-04-28	medium positive	7	3.74	0.28	0.61	1.38	0.98	1.15	41.5	6	232	stage II	no	2
FRODO Q20282	female	mongrel	2009-11-29	4.56674	2014-06-24	medium positive	7.2	2.39	0.31	1.24	1.36	1.9	0.5	47.7	7.82	209	stage II	no	0
MAXI Q20040	male	pure	2009-05-01	4.53114	2013-11-11	medium positive	8	2.3	0.32	0.98	1.91	2.5	0.4	49.1	10.6	204	stage II	yes	2
TEXAS Q11512	female	pure	2009-07-01	1.78508	2011-04-14	medium positive	6.7	2.84	0.33	0.34	1.88	1.09	0.65	49.2	11.3	291	stage II	no	0
TOBY Q11370	male	mongrel	1999-10-13	11.2745	2011-01-21	negative	7	3.23	0.31	0.68	1.46	1.32	0.86	43.1	10.1	346	stage II	no	1
DULCE Q24143	female	mongrel	2011-01-01	1.6783	2012-09-05	medium positive	6.7	1.44	0.23	1.57	1.35	2.1	0.27	47.5	5	78	stage II	yes	5
DULCE Q24143	female	mongrel	2011-01-01	1.81246	2012-10-24		5.7	0.9	0.19	1.9	1.69	1.02	0.19	31.8	22.7	280	stage II	no	5
DULCE Q24143	female	mongrel	2011-01-01	2.38193	2013-05-20	medium positive	6	2.6	0.29	1.27	1.25	0.59	0.76				stage II	no	0
DULCE Q24143	female	mongrel	2011-01-01	2.66119	2013-08-30	medium positive	6.8	3.26	0.46	1.08	1.27	0.73	0.92				stage II	no	1
DULCE Q24143	female	mongrel	2011-01-01	3.69336	2014-09-11	medium positive	6.3	2.78	0.5	0.81	1.39	0.82	0.79	47.7	6.5	319	stage II	yes	0
NOITE HIPPY Q25438	male	pure	2012-02-01	6.987	2019-01-27	medium positive	6.4	3.19	0.25	0.67	1.37	0.92	1	42.2	7	366	stage II	no	0
NOITE HIPPY Q25438	male	pure	2012-02-01	8.35044	2020-06-08	medium positive	6.6	3.2	0.3	0.54	1.84	0.72	0.94	38	8.2	284	stage II	no	1
NOITE HIPPY Q25438	male	pure	2012-02-01	8.65708	2020-09-28	low positive	6.5	3.27	0.26	0.53	1.85	0.59	1.01	38.1	5.45	314	stage II	no	0
NOITE HIPPY Q25438	male	pure	2012-02-01	8.98289	2021-01-25	low positive	7.1	3.73	0.64	1.01	1.19	0.53	1.11	35.5	7.43	268	stage II	no	4
NOITE HIPPY Q25438	male	pure	2012-02-01	9.23203	2021-04-26	low positive	5.8	3.39	0.22	0.72	1.05	0.41	1.41	33.3	4.74	271	stage II	no	11
NOITE HIPPY Q25438	male	pure	2012-02-01	9.6345	2021-09-20	low positive	6.4	3.58	0.28	0.69	1.2	0.65	1.27	36.1	5.83	335	stage II	no	8
NOITE HIPPY Q25438	male	pure	2012-02-01	9.9603	2022-01-17	low positive	7.2	3.84	0.31	0.53	1.91	0.61	1.14	41	4.6	245	stage II	no	5
NOITE HIPPY Q25438	male	pure	2012-02-01	10.3819	2022-06-20	low positive	7	3.22	0.35	0.63	1.94	0.86	0.87	37.3	5.28	292	stage II	no	4
NERO Q26446	male	pure	2008-07-27	6.13826	2014-09-16	medium positive	6.1	2.43	0.4	0.84	1.61	0.82	0.66	44.2	6.38	215	stage II	no	0
NERO Q26446	male	pure	2008-07-27	6.42574	2014-12-30	medium positive	6.5	2.74	0.45	0.98	1.58	0.76	0.73				stage II	no	0
NERO Q26446	male	pure	2008-07-27	6.75428	2015-04-29	medium positive	6.8	2.5	0.6	1	1.7	1	0.6	44.5	7.32	160	stage II	no	0
NERO Q26446	male	pure	2008-07-27	7.17043	2015-09-28		6.9	2.74	0.42	0.3	1.95	1.49	0.66	37	6.9	238	stage II	no	0
NERO Q26446	male	pure	2008-07-27	7.78371	2016-05-09	high positive	7.6	2.41	0.3	0.55	2.26	2.08	0.47	35.6	7.6	278	stage II	yes	3
NERO Q26446	male	pure	2008-07-27	7.93703	2016-07-04	medium positive	7.2	2.67	0.43	0.67	1.85	1.58	0.59	40.6	11.2	457	stage II	no	2
NERO Q26446	male	pure	2008-07-27	8.35866	2016-12-05	medium positive	6.6	3.23	0.36	0.38	1.64	0.99	0.96	37.2	8.2	292	stage II	no	0
NERO Q26446	male	pure	2008-07-27	8.72553	2017-04-18	medium positive	7.2	3.09	0.41	0.45	1.93	1.31	0.75	38	8.8	290	stage II	no	5
NERO Q26446	male	pure	2008-07-27	9.18275	2017-10-02	medium positive	7.8	2.96			2.29	1.78	0.61	37.4	8.6	244	stage II	no	3
NERO Q26446	male	pure	2008-07-27	9.52772	2018-02-05	high positive	8	2.54	0.38	0.42	1.97	2.69	0.46	34	8.7	283	stage II	yes	8
SAIMON Q29170	male	pure	2012-10-25	7.92608	2020-09-28	low positive	6.7	2.87	0.25	0.47	1.25	1.86	0.9	45.4	4.22	282	stage II	no	3
SAIMON Q29170	male	pure	2012-10-25	8.50103	2021-04-26	medium positive	8	3.12	0.28	0.5	1.79	2.95	0.64	44.1	4.04	366	stage II	no	3
SAIMON Q29170	male	pure	2012-10-25	9.05681	2021-11-15	low positive	7.1	2.64	0.25	0.63	1.4	2.18	0.58	37.6	3.74	382	stage II	no	4
PIPO Q29426	male	pure	2011-01-30	5.44559	2016-07-11	medium positive	9.8	2.5					0.34	31.8	5.5	197	stage II	yes	9
PIPO Q29426	male	pure	2011-01-30	5.66461	2016-09-29	low positive	8	2.62	0.3	0.43	1.63	3.02	0.49	40.3	5.4	261	stage II	no	3
PIPO Q29426	male	pure	2011-01-30	5.84805	2016-12-05	medium positive	6.8	3.13	0.28	0.29	1.36	1.75	0.85	45.2	5	250	stage II	no	0
PIPO Q29426	male	pure	2011-01-30	6.11636	2017-03-13	medium positive	7.3	3.65	0.35	0.23	1.55	1.51	1	43.9	4.3	228	stage II	no	0
PIPO Q29426	male	pure	2011-01-30	6.40383	2017-06-26	medium positive	7.4	3.77					1.04	49	4.3	283	stage II	no	0
PIPO Q29426	male	pure	2011-01-30	7.09377	2018-03-05	medium positive	7.2	3.78	0.39	0.2	1.56	1.28	1.1	48.2	5.5	253	stage II	no	0
PIPO Q29426	male	pure	2011-01-30	7.82204	2018-11-26	low positive	7	3.69	0.28	0.25	1.89	0.9	1.11	51.1	5.2	191	stage II	no	0
ELVIS Q27085	male	pure	2014-06-30	3.62491	2018-02-13	low positive	6.4	3.65	0.32	0.27	1.27	0.89	1.33	51.4	6.9		stage II	no	1
TANGO Q27430	male	pure	2010-08-20	4.66804	2015-04-21		10.5	1.8					0.21	21.5	3.6	96	stage II	yes	5
TANGO Q27430	male	pure	2010-08-20	4.9473	2015-08-01	negative	7.8	3.1	0.3	1.1	1.6	1.7	0.67	40.3	7.73	91	stage II	no	0
TANGO Q27430	male	pure	2010-08-20	5.31691	2015-12-14	high positive	9.5	3.06	0.29	0.4	1.64	4.11	0.48	36.8	4.7	192	stage II	yes	3
TANGO Q27430	male	pure	2010-08-20	5.68104	2016-04-25	medium positive	7.5	3.12	0.41	0.89	1.41	1.67	0.71	44.7	5.9	300	stage II	no	1
TANGO Q27430	male	pure	2010-08-20	6.75428	2017-05-22	medium positive	7.2	3.41	0.39	0.33	1.52	1.56	0.9	45.7	5.4	259	stage II	no	1
TANGO Q27430	male	pure	2010-08-20	7.40589	2018-01-15	medium positive	7.2	3.09	0.37	0.4	1.47	1.88	0.75	45.5	5.5	265	stage II	no	0
TANGO Q27430	male	pure	2010-08-20	8.1588	2018-10-17	low positive	9.1	3.01	0.31	0.4	1.87	3.51	0.5	36.5	4	304	stage II	yes	2
TANGO Q27430	male	pure	2010-08-20	8.49829	2019-02-18	medium positive	7.2	3.26	0.31	0.36	2.16	1.1	0.83	46	7.2	217	stage II	no	0
BRUNO Q27859	male	pure	2003-07-18	12.7775	2016-04-27	negative	7.3	2.85	0.31	0.88	1.83	1.43	0.64	40.4	9.5	757	stage II	no	2
BRUNO Q27859	male	pure	2003-07-18	13.232	2016-10-10	low positive	6.6	3.11	0.25	0.82	1.43	0.99	0.89	41.4	8.8	693	stage II	no	5
BRUNO Q27859	male	pure	2003-07-18	13.5058	2017-01-18	low positive	7.4	3.49	0.19	0.77	1.63	1.32	0.89	42.6	7.9	639	stage II	no	2
KULL Q28306	male	mongrel	2010-01-01	6.40931	2016-05-30	medium positive	6.5	2.42	0.26	0.37	1.82	1.63	0.59	39.8	8.5	143	stage II	yes	3
GUBAI Q12696	male	pure	2005-04-01	7.16222	2012-05-30	medium positive	8	2.48	0.29	0.4	2.77	2.06	0.45	43.7	1.4	85	stage II	yes	6
PEPA Q21182	female	pure	2011-02-01	4.08761	2015-03-05	medium positive	6.4	3.55	0.31	0.27	1.38	0.89	1.24	43.7	4.9	197	stage II	no
PEPA Q21182	female	pure	2011-02-01	4.79671	2015-11-19	medium positive	7.3	3.15	0.25	0.34	1.89	1.66	0.76	47	2.7	126	stage II	no	0
PEPA Q21182	female	pure	2011-02-01	5.16085	2016-03-31	medium positive	8	2.98	0.3	0.5	2.05	2.16	0.59	34.1	2.2	81	stage II	yes	2
PEPA Q21182	female	pure	2011-02-01	5.40999	2016-06-30	low positive	6.8	3.21	0.27	0.33	1.61	1.38	0.89	41.9	4.6	186	stage II	no	0
DARA Q20458	female	pure	2011-03-12	4.53114	2015-09-22	medium positive	8.2	4	0.2	1.1	1.6	1.3	0.97	53.5	9.7	155	stage II	yes	0
GUS Q29638	male	mongrel	2012-08-01	3.90965	2016-06-29	medium positive	8.7	2.2					0.34	32.1	10.3	245	stage II	yes	8
GUS Q29638	male	mongrel	2012-08-01	4.30664	2016-11-21		6.8	3.69					1.19				stage II	no	1
GUS Q29638	male	mongrel	2012-08-01	4.44079	2017-01-09	medium positive	7.2	4.13	0.23	0.78	1.1	0.96	1.34	39.2	8.9		stage II	no	0
NOAH Q24648	female	pure	2013-04-25	3.52361	2016-11-02	medium positive	7.6	2.27	0.28	0.54	1.71	2.79	0.43	37	14.3	370	stage II	no	1
NOAH Q24648	female	pure	2013-04-25	3.76728	2017-01-30	medium positive	6.1	2.75	0.26	0.53	1.27	1.3	0.82	43.6	19.1	317	stage II	no	0
NOAH Q24648	female	pure	2013-04-25	4.11499	2017-06-06	medium positive	7	3.19	0.35	0.68	1.49	1.28	0.84	44.1	17	296	stage II	no	0
NOAH Q24648	female	pure	2013-04-25	4.59138	2017-11-27	medium positive	6.6	3.26	0.36	0.29	1.64	1.06	0.98	47.4	10.7	259	stage II	no	0
BRUTO Q29639	male	pure	2009-07-15	7.13484	2016-09-02	medium positive	7.4	2.41	0.33	1.1	2.01	1.56	0.48	47.9	8.5	170	stage II	no	9
BRUTO Q29639	male	pure	2009-07-15	7.50719	2017-01-16	low positive	7.2	3.86	0.22	0.53	1.52	1.08	1.16	57.8	8.9	274	stage II	no	0
SANSON Q29730	male	pure	2012-07-23	4.17796	2016-09-26	medium positive	7.5	2.9					0.63				stage II	yes	3
SANSON Q29730	male	pure	2012-07-23	4.36961	2016-12-05	medium positive	6.7	3.46	0.38	0.36	1.29	1.2	1.07	50.4	7.9	241	stage II	no	1
SANSON Q29730	male	pure	2012-07-23	4.62697	2017-03-09	medium positive	7.1	3.4	0.2	0.8	1.5	1.2	0.9	46.7	8.66	203	stage II	no	2
SANSON Q29730	male	pure	2012-07-23	4.88706	2017-06-12	medium positive	8	2.86	0.28	0.46	1.81	2.59	0.56	42.6	6.2	188	stage II	yes	0
SANSON Q29730	male	pure	2012-07-23	5.27036	2017-10-30	high positive	9	2.93	0.35	0.61	1.87	3.24	0.48	40.6	6	147	stage II	no	0
BIMBA Q32532	female	pure	2014-09-14	2.82272	2017-07-11	high positive	9	2.37	0.25	0.48	1.43	4.46	0.36	39.2	5.9	157	stage II	yes	6
BIMBA Q32532	female	pure	2014-09-14	4.74743	2019-06-14	low positive	6.6	3.33	0.26	0.51	1.5	1	1.02	43.4	6.8	116	stage II	no	1
BIMBA Q32532	female	pure	2014-09-14	5.36893	2020-01-27	medium positive	7.1	3.48	0.33	0.56	1.78	0.94	0.96	48.7	5.8	169	stage II	no	0
BIMBA Q32532	female	pure	2014-09-14	5.82888	2020-07-13	medium positive	6.6	3.79	0.28	0.36	1.51	0.67	1.35	46	8.3	138	stage II	no	0
BIMBA Q32532	female	pure	2014-09-14	6.44764	2021-02-24	medium positive	6.9	3.71	0.46	0.24	1.82	0.66	1.16	53.4			stage II	no	0
KLAUS Q30938	male	pure	2013-02-23	5.0486	2018-03-13	medium positive	8.1	2.9	0.2	0.6	1.5	0.8	0.9	56	5.42	141	stage II	no	1
KLAUS Q30938	male	pure	2013-02-23	5.69747	2018-11-05	medium positive	5.7	2.7	0.2	0.5	1.3	1	0.9	53.2	4.55	52	stage II	no	0
KLAUS Q30938	male	pure	2013-02-23	5.97125	2019-02-13	medium positive	6.7	3.4	0.2	0.5	1.4	1.2	1	63.5	6.17	153	stage II	no	0
KLAUS Q30938	male	pure	2013-02-23	6.28063	2019-06-06		7.5	2.9					0.63	54	4.9	207	stage II	no	1
KLAUS Q30938	male	pure	2013-02-23	7.01985	2020-03-02	medium positive	7.1	2.99	0.3	0.47	1.65	1.66	0.73	51	5	111	stage II	no	2
KLAUS Q30938	male	pure	2013-02-23	7.38946	2020-07-15	medium positive	7.5	2.7	0.3	0.7	1.3	2.5	0.57	50.9	5.21	160	stage II	yes	5
KLAUS Q30938	male	pure	2013-02-23	7.73443	2020-11-18	medium positive	7.1	2.3	0.2	0.9	1.6	2.2	0.48	57.1	6.58	170	stage II	no	0
KLAUS Q30938	male	pure	2013-02-23	8.38604	2021-07-14	low positive	6.2	3					0.93	60.1	4.39	200	stage II	no	0
FÉNIX Q32767	male	pure	2013-04-02	4.50103	2017-10-02	medium positive	7.4	2.9	0.24	0.6	2.03	1.62	0.65	44.9	7.5	183	stage II	no	0
FÉNIX Q32767	male	pure	2013-04-02	4.92266	2018-03-05	medium positive	7.2	3.77	0.36	0.43	1.32	1.33	1.1	47.5	7.2	207	stage II	no	0
FÉNIX Q32767	male	pure	2013-04-02	6.17112	2019-06-04	low positive	6.8	3.24	0.36	0.61	1.65	0.94	0.91	46.7	6.3	219	stage II	no	0
FÉNIX Q32767	male	pure	2013-04-02	6.83915	2020-02-03	medium positive	6.8	2.75	0.27	0.44	1.96	1.38	0.68	41.9	6.1	190	stage II	no	2
FÉNIX Q32767	male	pure	2013-04-02	7.70157	2020-12-14	low positive	6.2	2.72	0.37	0.61	1.69	0.82	0.78	44.4	7.07	211	stage II	no	1
FÉNIX Q32767	male	pure	2013-04-02	7.8193	2021-01-26		6.3	2.62	0.34	0.97	1.6	0.74	0.71	43	7.2	186	stage II	no	0
DAMA Q32745	female	mongrel	2014-06-14	4.37509	2018-10-29	medium positive	8.6	2.84	0.16	0.49	1.19	3.92	0.49	37.6	5.2	284	stage II	yes	4
DAMA Q32745	female	mongrel	2014-06-14	4.62423	2019-01-28	medium positive	6.4	3.17	0.28	0.6	1.61	0.74	0.98	42.3	4.8	290	stage II	no	1
DAMA Q32745	female	mongrel	2014-06-14	4.87337	2019-04-29	medium positive	6.8	3.08	0.27	0.46	1.81	1.19	0.83	42.2	4.7	270	stage II	no	0
DAMA Q32745	female	mongrel	2014-06-14	5.295	2019-09-30	high positive	8.8	2.6					0.4	31.6	4.64	221	stage II	yes	10
DAMA Q32745	female	mongrel	2014-06-14	6.42574	2020-11-16	low positive	7.2	3.38	0.26	0.29	1.51	1.75	0.88	44.41	4.51	296	stage II	no	0
DAMA Q32745	female	mongrel	2014-06-14	7.40315	2021-11-08	medium positive	9.3						0.4	35	3.2	144	stage II	yes	5
DAMA Q32745	female	mongrel	2014-06-14	7.48255	2021-12-07		7.6	2.8	0.2	0.2	0.6	1.7	0.6	40.4	4.54	259	stage II	no	0
DAMA Q32745	female	mongrel	2014-06-14	7.98084	2022-06-07	medium positive	6.5	3.65	0.25	0.37	1.15	1.07	1.28	40.6	4.38	263	stage II	no	0
LUA Q 37083	female	pure	2011-08-17	7.21971	2018-11-05	medium positive	6	2.7	0.2	0.8	1.3	1	0.8				stage II	no
LUA Q 37083	female	pure	2011-08-17	7.48802	2019-02-11	medium positive	7.4	3.09	0.28	0.35	2.02	1.67	0.72	32.2	6.3	237	stage II	no	1
LUA Q 37083	female	pure	2011-08-17	7.83299	2019-06-17	low positive	8.8	2.82	0.34	0.69	2.97	1.99	0.47	30.4	4.6	180	stage II	yes	2
LUA Q 37083	female	pure	2011-08-17	8.1013	2019-09-23	medium positive	6.7	3.27	0.3	0.36	1.67	1.11	0.95	43	8.8	162	stage II	no	0
ADA Q33211	female	pure	2007-04-15	11.2142	2018-07-02	medium positive	9.6	2.52	0.63	1.04	3.05	2.33	0.35	30.5	6.68	112	stage II	yes	3
ADA Q33211	female	pure	2007-04-15	11.4442	2018-09-24	medium positive	9.3	3.36	0.5	0.81	1.66	2.97	0.57	44.7	9.2		stage II	no	2
ADA Q33211	female	pure	2007-04-15	11.6742	2018-12-17		9	3.71	0.46	1.15	2.2	1.47	0.7	47.5	19.6	370	stage II	no	0
ADA Q33211	female	pure	2007-04-15	11.77	2019-01-21	medium positive	7.4	2.99	0.42	0.58	2	1.41	0.68	44.1	8.7	280	stage II	no	0
SPIKE Q33423	male	mongrel	2014-01-01	4.25188	2018-04-03	low positive	6.5	3.04	0.26	0.34	0.98	1.88	0.88	41	7.7		stage II	no	0
SPIKE Q33423	male	mongrel	2014-01-01	4.44079	2018-06-11	medium positive	7.4	2.84	0.29	0.39	1.25	2.64	0.62	35.3	5.6	122	stage II	yes	5
SPIKE Q33423	male	mongrel	2014-01-01	5.36893	2019-05-16	medium positive	5.2	2.9	0.25	0.44	1.32	0.28	1.26	40.7	5.9	214	stage II	no	1
BERTO Q33800	male	mongrel	2007-08-01	10.7652	2018-05-07	medium positive	10.1	2.97	0.22	1.05	2.32	3.53	0.42	43	4.5	149	stage II	no	11
BERTO Q33800	male	mongrel	2007-08-01	11.1102	2018-09-10	low positive	9.5	2.96	0.34	0.9	2.78	2.52	0.45	37.5	10	261	stage II	no	8
VECA Q32626	female	mongrel	2016-04-15	1.79603	2018-01-31	medium positive	7	3.37	0.3	0.44	1.13	1.76	0.93	44.8	17.8	436	stage II	no	1
VECA Q32626	female	mongrel	2016-04-15	1.98768	2018-04-11	medium positive	6.6	3.7	0.31	0.56	1.08	0.95	1.27	45.1	15.1	481	stage II	no	0
VECA Q32626	female	mongrel	2016-04-15	3.84668	2020-02-19	medium positive	6.4	3.43	0.28	0.64	1.53	0.52	1.16	49.1	11.6	337	stage II	no	0
RINGO Q32519	male	pure	2012-12-01	5.29774	2018-03-20	low positive	7.6	3.24	0.36	0.56	2	1.44	0.74	41.8	8.5		stage II	yes	2
RINGO Q32519	male	pure	2012-12-01	6.80903	2019-09-23	medium positive	7.8	3.11	0.3	0.49	2.45	1.45	0.66	38.8	13.4	218	stage II	yes	2
LUA Q26205	female	mongrel	2014-02-01	4.12594	2018-03-19	medium positive	7	2.64	0.4	0.49	1.62	1.84	0.61	41.2	6.1	340	stage II	no	5
LUA Q26205	female	mongrel	2014-02-01	4.3039	2018-05-23	medium positive	5.8	2.74	0.29	0.34	1.28	1.15	0.89	41.7	6.2	193	stage II	no	0
BRANDY Q34156	male	pure	2014-07-12	2.42574	2016-12-14	low positive	11.4	1.9					0.2	28.6	10.4	208	stage II	yes
BRANDY Q34156	male	pure	2014-07-12	2.62012	2017-02-23	medium positive	6.9	2.8	0.3	0.7	1.6	1.5	0.7	44.1	18.58	252	stage II	no
BRANDY Q34156	male	pure	2014-07-12	2.86927	2017-05-25	low positive	7.7	2.5	0.3	1.1	1.5	2.3	0.5	40.8	10.71	196	stage II	no
BRANDY Q34156	male	pure	2014-07-12	3.01985	2017-07-19	negative	6.9	2.7	0.3	0.9	1.7	1.3	0.6	41.4	17.27	386	stage II	yes	2
BRANDY Q34156	male	pure	2014-07-12	3.34839	2017-11-16	low positive	10.7	1.7	0.3	1.1	2.1	5.5	0.2	46.9	8.59	83	stage II	yes
BRANDY Q34156	male	pure	2014-07-12	3.55647	2018-01-31	low positive	7.9	2.4	0.4	0.9	1.9	2.3	0.4	37.8	11.15	151	stage II	no	3
BRANDY Q34156	male	pure	2014-07-12	3.62765	2018-02-26	high positive	10.4	2.65	0.3	0.78	1.78	4.89	0.34	33.1	12.3		stage II	yes	3
BRANDY Q34156	male	pure	2014-07-12	3.85763	2018-05-21	medium positive	8.9	3.16	0.34	0.76	1.88	2.76	0.55	43.2	11.1	216	stage II	no	1
AIA Q34926	female	mongrel	2012-04-07	6.23409	2018-07-02	medium positive	8.2	3.38			1.76	2.05		41	10.4	345	stage II	no	2
GRETA Q32856	female	pure	2011-07-27	6.7269	2018-04-18	high positive	10.5	2.59	0.34	0.7	2.46	4.41	0.33	30.2	3.9		stage II	yes	4
GRETA Q32856	female	pure	2011-07-27	6.93224	2018-07-02		8.4	2.75	0.37	0.42	1.76	3.1	0.49	43.9	8.5	372	stage II	no	2
GRETA Q32856	female	pure	2011-07-27	7.26352	2018-10-31	low positive	6.6	3.06	0.35	0.38	1.29	1.52	0.87	47.2	9.4	397	stage II	no	0
GRETA Q32856	female	pure	2011-07-27	7.57016	2019-02-20	low positive	7.4	3.65	0.41	0.63	1.86	0.86	0.97	50.6	7.9	358	stage II	no	0
GRETA Q32856	female	pure	2011-07-27	7.8768	2019-06-12	low positive	6.6	2.93	0.36	0.52	2	0.79	0.8	45.9	6.3	394	stage II	no	0
GRETA Q32856	female	pure	2011-07-27	8.47091	2020-01-15	medium positive	7.2	3.56	0.39	0.66	1.72	0.87	0.98	51.6	7.7	260	stage II	no	0
GRETA Q32856	female	pure	2011-07-27	8.9692	2020-07-15		8.2	3.26	0.24	0.65	2.6	1.44	0.66	38.6	5.61	265	stage II	no	0
GRETA Q32856	female	pure	2011-07-27	9.25667	2020-10-28	medium positive	8.6	2.96	0.32	0.35	3.1	1.86	0.52	38.4	7.32	260	stage II	no	0
GRETA Q32856	female	pure	2011-07-27	9.50582	2021-01-27	medium positive	8.1	2.46	0.79	0.49	2.39	1.98	0.44	36.8	5.98	318	stage II	no	0
GRETA Q32856	female	pure	2011-07-27	9.75496	2021-04-28		8	2.88	0.3	0.43	2.64	1.75	0.56	40.3	7.37	355	stage II	yes	0
GRETA Q32856	female	pure	2011-07-27	9.86995	2021-06-09	medium positive	7.4	2.91	0.25	0.41	2.33	1.5	0.65				stage II	no	0
GRETA Q32856	female	pure	2011-07-27	10.2697	2021-11-02		8.3	2.5	0.31	0.54	2.37	2.58	0.43	40.9	7.58	403	stage II	no	0
GRETA Q32856	female	pure	2011-07-27	10.6201	2022-03-10		8.2	3.18	0.35	0.47	2.63	1.57	0.63				stage II	yes	3
GRETA Q32856	female	pure	2011-07-27	10.9103	2022-06-24		6.9	3	0.36	0.45	2.11	0.99	0.77	43.4	11.33	449	stage II	no	1
SAVU Q36061	male	pure	2018-06-08	1.42642	2019-11-11		6.2	3.2	0.42	0.41	1.1	1.25	1	44.7	7.3	212	stage II	no	0
SAVU Q36061	male	pure	2018-06-08	1.9822	2020-06-01	low positive	6.6	3.55	0.28	0.24	1.46	1.07	1.17	50.4	8.3	164	stage II	no	0
AKER Q36329	male	pure	2011-02-01	7.61123	2018-09-12	negative	8.4	2.7	0.3	0.6	1.8	3	0.5				stage II	yes	6
AKER Q36329	male	pure	2011-02-01	7.85489	2018-12-10		8	3.16	0.31	0.37	2.51	1.65	0.65	38.8	12	567	stage II	no	4
AKER Q36329	male	pure	2011-02-01	8.08487	2019-03-04	medium positive	7.6	3.79	0.36	0.52	2	0.93	0.99	42.1	7.9	434	stage II	yes	0
AKER Q36329	male	pure	2011-02-01	8.65982	2019-09-30	low positive	7.2	3.57	0.44	0.53	2.11	0.56	0.98				stage II	no	1
AKER Q36329	male	pure	2011-02-01	9.42642	2020-07-06	medium positive	7.1	3.48	0.39	0.59	1.66	0.98	0.96	43.2	9.8	330	stage II	no	0
ROCKO Q37079	male	mongrel	2016-03-01	3.29637	2019-06-18	low positive	8.2	3.45	0.31	0.55	2.25	1.64	0.73	53.4	5.8	151	stage II	no	0
ROCKO Q37079	male	mongrel	2016-03-01	3.62218	2019-10-15	low positive	8.2	3.65	0.25	0.61	2.12	1.57	0.8	50.3	5.9	159	stage II	no	2
ROCKO Q37079	male	mongrel	2016-03-01	4.29021	2020-06-15	medium positive	8.8	3.02	0.22	0.5	2.51	2.55	0.52	41.8	5.3		stage II	yes	3
ROCKO Q37079	male	mongrel	2016-03-01	5.23751	2021-05-27	negative	7.6	3.57	0.25	0.47	2.22	1.09	0.89	53.1	5.35	154	stage II	no	0
ROCKO Q37079	male	mongrel	2016-03-01	5.65092	2021-10-25	low positive	8.6	3.35	0.27	0.46	2.73	1.79	0.64	39.9	5.67	141	stage II	yes	2
ROCKO Q37079	male	mongrel	2016-03-01	5.78508	2021-12-13		8	3.48	0.33	0.45	2.29	1.45	0.77	52.2	6.58	223	stage II	no	2
ROCKO Q37079	male	mongrel	2016-03-01	6.28337	2022-06-13	low positive	7.5	3.27	0.26	0.41	2.35	1.22	0.78	45	6.32	184	stage II	no	3
RON Q34006	male	pure	2017-05-27	1.54962	2018-12-14	medium positive	9.4	2.2	0.14	0.54	2.57	3.95	0.31	40.9	5.7		stage II	yes	7
RON Q34006	male	pure	2017-05-27	1.69199	2019-02-04		8.2	3.53	0.35	0.41	1.91	1.91	0.76	41.5	9.1	280	stage II	no	2
RON Q34006	male	pure	2017-05-27	1.86448	2019-04-08	low positive	6.6	3.37	0.23	0.51	1.53	0.86	1.1	47.9	8.5	165	stage II	no	0
RON Q34006	male	pure	2017-05-27	2.07529	2019-06-24	low positive	8	3.23	0.31	0.6	2.16	1.71	0.68	42.2	7.4	183	stage II	no	2
RON Q34006	male	pure	2017-05-27	2.63655	2020-01-15		7.6	3.44	0.29	0.57	1.91	1.4	0.83	42	8.4	299	stage II	no	2
RYU Q37212	male	pure	26/9/2010	8.28474	2019-01-08	medium positive	8	3.23	0.31	0.53	2.17	1.75	0.68	52.6	8.1	215	stage II	no	1
RITA Q35033	female	pure	2017-05-29	1.68652	2019-02-04	medium positive	9.6	2.76	0.34	0.6	3.44	2.46	0.4	26.6	4.7	143	stage II	yes	0
RITA Q35033	female	pure	2017-05-29	1.859	2019-04-08	medium positive	7.6	3.87	0.33	0.65	1.41	1.34	1.04	49.4	8.5	276	stage II	no	0
RITA Q35033	female	pure	2017-05-29	2.06982	2019-06-24	medium positive	6.4	3.38	0.31	0.54	1.62	0.55	1.12	44.8	9.4	208	stage II	no	0
RITA Q35033	female	pure	2017-05-29	2.47228	2019-11-18	medium positive	9	3.11	0.32	0.81	2.94	1.81	0.53	38.6	6.1	183	stage II	no	0
RITA Q35033	female	pure	2017-05-29	2.63107	2020-01-15		7.3	3.29	0.41	0.94	1.91	0.75	0.82				stage II	no	0
RITA Q35033	female	pure	2017-05-29	3.70705	2021-02-11	low positive	10.4	2.07	0.6	0.77	4.25	2.72	0.25	32.5	4.98	96	stage II	yes	0
RITA Q35033	female	pure	2017-05-29	3.87132	2021-04-12		8.6	3.35	0.28	0.74	2.63	1.61	0.64	39.6	6.4	302	stage II	no	0
RITA Q35033	female	pure	2017-05-29	4.12047	2021-07-12	low positive	6.3	3.6	0.2	1	0.8	0.7	1.3	43	7	256	stage II	no	0
RITA Q35033	female	pure	2017-05-29	4.40794	2021-10-25	medium positive	8.3	2.5	0.2	1.1	1.2	3.2	0.4	37.5	9	144	stage II	yes	5
RITA Q35033	female	pure	2017-05-29	4.8104	2022-03-21	medium positive	9.5	2.85	0.31	0.75	3.26	2.34	0.43	36.9	5.69	172	stage II	yes	0
RITA Q35033	female	pure	2017-05-29	4.98289	2022-05-23	low positive	7.4	3.01	0.19	0.59	2.25	1.35	0.69	43.9	5.74	263	stage II	no	0
RON Q34006	male	pure	2017-05-29	3.66051	2021-01-25	low positive	11.5	2.08	0.51	0.77	5.13	3.01	0.22	25.3	3.64	70	stage III	yes	3
RON Q34006	male	pure	2017-05-29	3.87132	2021-04-12	low positive	9.1	3.61	0.29	0.55	3.06	1.59	0.66	36.8	6.34	336	stage III	no	3
RON Q34006	male	pure	2017-05-29	4.12047	2021-07-12	low positive	7	3.7	0.2	1	1.2	0.9	1.1	36.5	9.79	269	stage III	no	3
RON Q34006	male	pure	2017-05-29	4.40794	2021-10-25	low positive	6.6	3.4	0.2	0.9	1.2	0.9	1.1	43.2	10.21	206	stage III	no	3
LOLO Q11947	female	mongrel	2009-09-01	1.37714	2011-01-17	low positive	9.4	3.29	0.39	0.71	1.6	3.41	0.54	23.5	5.3	163	stage III	yes	13
TEXAS Q11512	female	pure	2009-07-01	1.36345	2010-11-11	high positive	9.4	2.45	0.35	0.59	2.11	3.9	0.35	39.1	11.1	363	stage III	yes	12
TOBY Q11370	male	mongrel	1999-10-13	11.0992	2010-11-18	low positive	7	1.08	0.45	0.53	2.04	2.89	0.18	33.7	5.7	316	stage III	yes	13
BRUNO Q24429	male	pure	2008-04-01	6.91855	2015-03-03	medium positive	7.4	2.48	0.24	0.39	2.17	2.13	0.5	41.8	10.3	296	stage III	yes	8
BRUNO Q24429	male	pure	2008-04-01	7.58932	2015-11-03	low positive	7	2.47	0.23	0.45	1.8	2.05	0.55	44.9	7.4	181	stage III	yes	8
BRUNO Q24429	male	pure	2008-04-01	8.564	2016-10-24	medium positive	8.2	2.04	0.21	0.56	2.25	3.14	0.33	38.2	6.4	153	stage III	yes	15
BRUNO Q24429	male	pure	2008-04-01	9.06776	2017-04-26	low positive	7	2.22	0.28	1.14	1.74	1.61	0.46	39.5	7.6		stage III	no	5
NOITE HIPPY Q25438	male	pure	2012-02-01	5.81246	2017-11-24	medium positive	7.1	2.76	0.49	0.59	1.68	1.5	0.64				stage III	yes	14
NOITE HIPPY Q25438	male	pure	2012-02-01	5.99863	2018-01-31	low positive	5.9	2.77	0.41	0.61	0.97	1.1	0.88	42.8	6.5	224	stage III	no	5
NOITE HIPPY Q25438	male	pure	2012-02-01	6.17112	2018-04-04	medium positive	7.5	2.51	0.49	1.11	1.89	1.5	0.5	32.9	4.7	243	stage III	yes	11
NOITE HIPPY Q25438	male	pure	2012-02-01	6.34908	2018-06-08	low positive	6.8	3.22	0.42	0.47	1.58	1.11	0.9	38.3	5.7	244	stage III	no	1
NOITE HIPPY Q25438	male	pure	2012-02-01	6.59001	2018-09-04	medium positive	5.7	2.51	0.26	0.5	1.2	1.2	0.79	32.7	5.1	245	stage III	no	2
NOITE HIPPY Q25438	male	pure	2012-02-01	7.31554	2019-05-27		8.4					1.9	0.9	39.4		186	stage III	yes	8
NOITE HIPPY Q25438	male	pure	2012-02-01	7.87132	2019-12-16		6.6	2.96	0.27	0.7	1.89	0.78	0.81	31.3	3.7	272	stage III	yes	10
NERO Q26446	male	pure	2008-07-27	5.60986	2014-03-07	high positive	8.2	2.27	0.4	1.19	2.1	2.24	0.38	37.9	7.2		stage III	yes	6
SAIMON Q29170	male	pure	2012-10-25	1.10609	2013-12-03	medium positive	7	3					0.75	25.9	5.7	109	stage III	yes	3
SAIMON Q29170	male	pure	2012-10-25	1.295	2014-02-10		8.6	2.88	0.53	0.66	2.23	2.31	0.5	39.9	8.3	114	stage III	no	3
SAIMON Q29170	male	pure	2012-10-25	1.94935	2014-10-07		9.9	2.3					0.3	32	7.1	102	stage III	no	3
SAIMON Q29170	male	pure	2012-10-25	2.10267	2014-12-02		9.2	2.72	0.6	0.83	2.22	2.84	0.42	40.6	8.3	129	stage III	yes	3
SAIMON Q29170	male	pure	2012-10-25	3.32923	2016-02-23		7.8	2.84	0.66	0.72	1.61	1.9	0.57	39	5.3	180	stage III	no
SAIMON Q29170	male	pure	2012-10-25	3.63313	2016-06-13	medium positive	10	2.45	0.22	0.26	1.01	6.05	0.32	37.7	4	166	stage III	yes	0
SAIMON Q29170	male	pure	2012-10-25	4.03559	2016-11-07	negative	7.9	2.95	0.26	0.43	1	3.27	0.6				stage III	no	1
SAIMON Q29170	male	pure	2012-10-25	4.3614	2017-03-06	medium positive	9.8	3.28	0.24	0.68	0.83	4.78	0.5	35.1	4	177	stage III	no	3
SAIMON Q29170	male	pure	2012-10-25	4.59138	2017-05-29	medium positive	8.5	3.17	0.29	0.85	0.93	3.27	0.59	31.4	7.3	227	stage III	yes	3
SAIMON Q29170	male	pure	2012-10-25	4.91718	2017-09-25	medium positive	12	2.34	0.22	0.57	1.24	7.64	0.24	19.2	5	111	stage III	no	11
SAIMON Q29170	male	pure	2012-10-25	5.30595	2018-02-14	medium positive	8.2	3.21	0.21	0.48	0.87	3.42	0.64	36.4	5.1	238	stage III	no	2
SAIMON Q29170	male	pure	2012-10-25	5.60712	2018-06-04	low positive	8.2	3.53	0.21	0.62	0.82	3	0.7	39.6	4	234	stage III	no	1
SAIMON Q29170	male	pure	2012-10-25	5.95756	2018-10-10	medium positive	12	2.34	0.22	0.57	1.24	7.64	0.24	33.8	3.7	245	stage III	no	7
SAIMON Q29170	male	pure	2012-10-25	6.25873	2019-01-28	medium positive	9.6	2.98	0.3	0.42	1.26	4.62	0.45	39.1	3.2	250	stage III	no	5
SAIMON Q29170	male	pure	2012-10-25	6.52704	2019-05-06	medium positive	10.2	2.23	0.21	0.36	0.7	6.62	0.28	31.9	3.6	243	stage III	yes	7
SAIMON Q29170	male	pure	2012-10-25	6.68309	2019-07-02		9.6	2.49	0.24	0.47	0.63	5.39	0.39	34.4	3.4	291	stage III	no	4
SAIMON Q29170	male	pure	2012-10-25	7.10198	2019-12-02	medium positive	7.5	3.05	0.28	0.44	1.29	2.44	0.68	43.6	4.9	274	stage III	no	3
ELVIS Q27085	male	pure	2014-06-30	2.5681	2017-01-23	low positive	6	3.29	0.22	0.42	1.01	1.06	1.21	48.7	7	236	stage III	no	0
TANGO Q27430	male	pure	2010-08-20	7.94524	2018-07-31	medium positive	7.6	2.6	0.3	0.7	1.5	2.5	0.5	34.9	4.67	156	stage III	yes	2
BRUNO Q27859	male	pure	2003-07-18	12.5613	2016-02-08	medium positive	7.8	2.49	0.24	0.7	1.99	2.38	0.47	33.6	11.5	588	stage III	yes	11
PEPA Q21182	female	pure	2011-02-01	3.06639	2014-02-25	high positive	8.5	1.2	0.37	1.22	1.57	4.15	0.16	20.8	2.95	263	stage III	yes	10
PEPA Q21182	female	pure	2011-02-01	3.17043	2014-04-04	medium positive	11.1	1.98	0.36	0.88	2.2	5.69	0.22	20.2	3.99		stage III	no	4
PEPA Q21182	female	pure	2011-02-01	3.6386	2014-09-22	medium positive	8.89	1.9					0.27	20	1.67	43	stage III	yes	1
PEPA Q21182	female	pure	2011-02-01	3.72621	2014-10-24		9.4	2.05	0.31	1.18	1.91	4.15	0.27	18.7	1.89		stage III	no	1
NOAH Q24648	female	pure	2013-04-25	3.37577	2016-09-09	high positive	10.6	1.9	0.2	0.81	1.86	5.83	0.22	30.1	13.3	301	stage III	yes	17
BIMBA Q32532	female	pure	2014-09-14	5.20465	2019-11-28	high positive	8.6	2.75	0.26	0.45	2.19	2.61	0.35	34.3	4.9	110	stage III	yes	7
MOLLY Q32623	female	pure	2009-07-08	8.21629	2017-09-25	medium positive	11	1.91	0.17	0.42	7.8	0.48	0.21	23.1	7.5	253	stage III	yes	12
MOLLY Q32623	female	pure	2009-07-08	8.4271	2017-12-11		9.6	2.76	0.27	0.32	0.66	4.78	0.82	36.2	7.7	402	stage III	no	2
MOLLY Q32623	female	pure	2009-07-08	9.01574	2018-07-14	medium positive	9.1	2	0.2	0.8	0.9	5.2	0.3	36.1	10.41	213	stage III	yes	4
MOLLY Q32623	female	pure	2009-07-08	9.65914	2019-03-06	medium positive	7.8	2.31	0.23	0.33	0.74	4.19	0.42	32.6	20.2	182	stage III	no	7
MOLLY Q32623	female	pure	2009-07-08	9.9822	2019-07-02	medium positive	7.8	2.13	0.23	0.59	0.5	4.34	0.41	30.8	15.4	254	stage III	no	3
MOLLY Q32623	female	pure	2009-07-08	10.2094	2019-09-23	medium positive	8	2.79	0.25	0.51	0.73	3.75	0.31	37.5	13.3	287	stage III	no	4
FÉNIX Q32767	male	pure	2013-04-02	5.52225	2018-10-10	medium positive	7.1	3.07	0.25	0.51	1.43	2.15	0.71	42.4	9.2	296	stage III	yes	8
FÉNIX Q32767	male	pure	2013-04-02	5.86174	2019-02-11	medium positive	7.2	3.46	0.32	0.51	1.73	1.17	0.93	48.9	11.2	245	stage III	no	3
SPIKE Q33423	male	mongrel	2014-01-01	7.45517	2021-06-16	medium positive	5.6	1.93	0.25	0.42	1.91	1.08	0.53	40.8	6.16	143	stage III	no	2
SPIKE Q33423	male	mongrel	2014-01-01	7.69884	2021-09-13	low positive	5.4	2.42	0.3	0.4	1.55	0.73	0.81	46.5	7.94	299	stage III	no	4
BERTO Q33800	male	mongrel	2007-08-01	11.321	2018-11-26		9.8	1.79	0.19	0.61	2.99	4.22	0.22	31.5	9.3	152	stage III	no	13
BERTO Q33800	male	mongrel	2007-08-01	11.4935	2019-01-28	medium positive	10.4	2.17	0.28	0.71	3.25	3.99	0.26	34.1	8.1		stage III	yes	8
VECA Q32626	female	mongrel	2016-04-15	1.68104	2017-12-20	high positive	11.6	1.46	0.38	0.54	1.49	3.73	0.24	34.1	10.5	508	stage III	yes	5
LUA Q26205	female	mongrel	2014-02-01	3.94524	2018-01-12	high positive	7.5	1.54	0.41	0.74	1.92	2.87	0.26	40.8	5.8	275	stage III	yes	6
AIA Q34926	female	mongrel	2012-04-07	3.80287	2016-01-26	low positive	8.6	3.98	0.28	0.99	1.7	3.05	0.66	32.1	3.98	89	stage III	yes	4
AIA Q34926	female	mongrel	2012-04-07	6.10267	2018-05-15	low positive	8.8	2.7	0.3	0.9	1.5	3.4	0.4	31.2	5.89	101	stage III	yes	11
AIA Q34926	female	mongrel	2012-04-07	6.52704	2018-10-17		7.6	3.86	0.32	0.52	1.63	1.27	1.03	47.3	9.4	275	stage III	no	4
NAYA Q36547	female	mongrel	2006-05-25	12.9473	2019-05-06	medium positive	7.4	3.5	0.22	1.13	1.76	0.78	0.9	39.4	6.5	359	stage III	yes	3
NAYA Q36547	female	mongrel	2006-05-25	13.1198	2019-07-08		7	3.31	0.2	0.78	1.66	1.05	0.9	43	8.7	256	stage III	no	4
NAYA Q36547	female	mongrel	2006-05-25	13.4264	2019-10-28	medium positive	7.6	3.67	0.21	1.24	1.89	0.59	0.94	40.8	13.3	238	stage III	no	4
NAYA Q36547	female	mongrel	2006-05-25	14.0835	2020-06-24	high positive	8	2.95	0.29	0.71	2.55	1.5	0.59	34	9.3		stage III	no	4
NAYA Q36547	female	mongrel	2006-05-25	14.3107	2020-09-15	medium positive	7.6	3.24	0.23	0.78	1.78	1.56	0.74				stage III	no	8
RON Q34006	male	pure	2017-05-27	2.47775	2019-11-18	medium positive	10.8	2.79	0.28	0.46	3.63	3.64	0.35	28	4.4	119	stage III	yes	4
RON Q34006	male	pure	2017-05-27	3.66598	2021-01-25	low positive	11.5	2.08	0.51	0.77	5.13	3.01	0.22	25.3	3.74	70	stage III	yes	2
RON Q34006	male	pure	2017-05-27	3.8768	2021-04-12		9.1	3.61	0.29	0.55	3.06	1.59	0.66	36.8	6.34	336	stage III	no	2
RON Q34006	male	pure	2017-05-27	4.12594	2021-07-12	low positive	7	3.7	0.2	1	1.2	0.9	1.1	36.5	9.79	269	stage III	no	2
RON Q34006	male	pure	2017-05-27	4.41342	2021-10-25	low positive	6.6	3.4	0.2	0.9	1.2	0.9	1.1	43.2	10.21	206	stage III	no	0
RON Q34006	male	pure	2017-05-27	4.66256	2022-01-24	negative	8.6	3.9	0.28	0.66	2.6	1.17	0.83	36.4	5.23		stage III	no	0
RON Q34006	male	pure	2017-05-27	4.81588	2022-03-21	low positive	9.5	3.98	0.26	0.82	2.94	1.5	0.72	32.2	2.86		stage III	yes	0
RYU Q37212	male	pure	26/9/2010	8.57221	2019-04-23	medium positive	8	2.42	0.32	0.38	1.78	3.08	0.44	46.8	7.4	270	stage III	yes	0
RYU Q37212	male	pure	26/9/2010	8.76112	2019-07-01	medium positive	7.2	2.57	0.31	0.6	1.81	1.91	0.56	44.2	7.9	284	stage III	yes	2
RYU Q37212	male	pure	26/9/2010	9.12526	2019-11-11	medium positive	8.4	3.16	0.34	0.64	2.01	2.26	0.6	48.4	5.2	173	stage III	no	1
RYU Q37212	male	pure	26/9/2010	9.39357	2020-02-17	medium positive	8.2	2.63	0.27	0.58	2.08	2.64	0.47	47.6	7.6	230	stage III	yes	0
MARNIE Q37975	female	mongrel	2016-05-01	2.86379	2019-03-13	medium positive	8.2	3.8	0.26	0.92	2.2	1.02	0.86	44.6	7.6	263	stage III	yes	12
MARNIE Q37975	female	mongrel	2016-05-01	3.16769	2019-07-02		9.9	2.9					0.4	31.9	14.78	329	stage III	yes	3
MARNIE Q37975	female	mongrel	2016-05-01	3.54825	2019-11-18	medium positive	11.2	3.47	0.24	0.9	1.15	5.44	0.45	28.4	9.3	274	stage III	no	2
MARNIE Q37975	female	mongrel	2016-05-01	3.81656	2020-02-24	medium positive	11	3.26	0.22	1.19	4.14	2.19	0.42	27.7	8.1	293	stage III	no	2
MARNIE Q37975	female	mongrel	2016-05-01	4.49008	2020-10-27	low positive	9.39	3.05	0.22	0.64	1.14	4.34	0.48	24.6	8.35	380	stage III	no	5
MARNIE Q37975	female	mongrel	2016-05-01	4.73922	2021-01-26		10.6	2.9	0.56	0.69	1.73	4.71	0.52	25.6	4.84	251	stage III	no	4
MARNIE Q37975	female	mongrel	2016-05-01	5.08145	2021-05-31	medium positive	11.2	4.26	0.36	0.59	1.52	4.47	0.61	19	3.43	325	stage III	yes	10
MARNIE Q37975	female	mongrel	2016-05-01	5.63723	2021-12-20	low positive	9.4	2.8	0.51	0.64	1.72	3.72	0.42	23.6	4.29	304	stage III	no	4
MARNIE Q37975	female	mongrel	2016-05-01	5.88638	2022-03-21	medium positive	10.4	2.64	0.38	0.38	1.68	5.32	0.34	19.8	2.38	230	stage III	yes	2
MARNIE Q37975	female	mongrel	2016-05-01	6.05886	2022-05-23	medium positive	11.4	3.1	0.33	0.36	2.14	5.47	0.37	25.5	4.24	393	stage III	no	2
MARNIE Q37975	female	mongrel	2016-05-01	6.39014	2022-09-21	medium positive	11	3.1	0.43	0.48	2.52	4.75	0.37	18.8	2.63	410	stage III	yes	1
ELVIS Q27085	male	pure	2014-06-30	1.36345	2015-11-10	high positive	10.6	2.1						18	12.6	179	stage IV	yes	22
ELVIS Q27085	male	pure	2014-06-30	1.5332	2016-01-11	medium positive	6.8	3.4	0.32	0.33	1.45	1.31	1	29.8	5.1	145	stage IV	no	0
ELVIS Q27085	male	pure	2014-06-30	1.74675	2016-03-29	medium positive	6.7	3.35	0.29	0.48	1.31	1.27	1	43	11.5	181	stage IV	yes	3
ELVIS Q27085	male	pure	2014-06-30	1.94661	2016-06-10	medium positive	6.2	3.17	0.32	0.23	1.32	1.17	1.05	42.5	6.5	150	stage IV	no	4
ELVIS Q27085	male	pure	2014-06-30	2.31896	2016-10-24	medium positive	6.5	3.65	0.3	0.19	1.42	0.93	1.28				stage IV	no	0
ELVIS Q27085	male	pure	2014-06-30	3.23888	2017-09-25	negative	6.8	3.42	0.24	0.27	1.52	1.34	1.01	50.8	6.6	211	stage IV	no	1
SAVU Q36061	male	pure	2018-06-08	0.952772	2019-05-22	medium positive	8.2	2.44	0.26	0.55	2.11	2.84	0.42	41.4	7.1	108	stage IV	yes	9
SAVU Q36061	male	pure	2018-06-08	2.65298	2021-02-01	low positive	5.26	2.64	0.2	1.15	1.92	1.35	0.57	45.1	4.9	117	stage IV	no	11
RYU Q37212	male	pure	26/9/2010	9.94935	2020-09-07	medium positive	9	2.87	0.31	0.55	2.36	2.91	0.47	41.4	5.28	218	stage IV	yes	4
PEQUE Q38506	female	pure	2017-06-10	1.88364	2019-04-29	medium positive	5.8	1.85	0.27	0.56	1.89	1.23	0.47	35	10.5	69	stage IV	yes	4
PEQUE Q38506	female	pure	2017-06-10	2.07529	2019-07-08		5.6	2.34	0.26	0.37	1.58	1.05	0.72	35.8	11.5	135	stage IV	no	0
PEQUE Q38506	female	pure	2017-06-10	3.07187	2020-07-06	medium positive	7.6	2.38	0.31	0.67	2.83	1.41	0.46	39.7	11.2	194	stage IV	no	0
PEQUE Q38506	female	pure	2017-06-10	3.76181	2021-03-15	medium positive	8	1.45	0.32	0.63	2.31	3.3	0.22	28.7	15.47	165	stage IV	yes	12
